# Supplementary material for: Genome-Wide Identification and Expression Analysis of the PHD Finger Gene Family in Pea (Pisum sativum)
Source: Plants (Basel). 2024 May 28;13(11):1489. doi: 10.3390/plants13111489 (PMC11174613; doi:10.3390/plants13111489)
Supplement: Supplementary file 1 [file plants-13-01489-s001.zip]

Archive with 1 entries (1 files):
- plants-2978409-supplementary.pdf
